# Supplementary material for: CD51 Intracellular Domain Promotes Cancer Cell Neurotropism through Interacting with Transcription Factor NR4A3 in Colorectal Cancer
Source: Cancers (Basel). 2023 May 5;15(9):2623. doi: 10.3390/cancers15092623 (PMC10177513; doi:10.3390/cancers15092623)
Supplement: Supplementary file 1 [file cancers-15-02623-s001.zip]

Archive with 1 entries (1 files):
- cancers-2257694-supplementary.pdf
